# Supplementary material for: Efficacy and safety of supplemental melatonin for delayed sleep–wake phase disorder in children: an overview
Source: Sleep Med X. 2020 Aug 19;2:100022. doi: 10.1016/j.sleepx.2020.100022 (PMC8041131; doi:10.1016/j.sleepx.2020.100022)
Supplement: Supplementary file 1 [file mmc1.zip]

Archive with 5 entries (5 files):
- COI-rorm DM.pdf
- coi_disclosure MB.pdf
- coi_disclosure MS.pdf
- coi_disclosure IvG.pdf
- coi_disclosure_IM.pdf
